# Supplementary material for: Colonization of different biomes drove the diversification of the Neotropical Eidmanacris crickets (Insecta: Orthoptera: Grylloidea: Phalangopsidae)
Source: PLoS One. 2021 Jan 15;16(1):e0245325. doi: 10.1371/journal.pone.0245325 (PMC7810296; doi:10.1371/journal.pone.0245325)
Supplement: S2 File — (TAB) [file pone.0245325.s022.tab]

Tree	Node	Ancestor	Length	Terminal
eidmanacris	0	-1	1.000000
eidmanacris	1	0	1.000000
eidmanacris	2	1	1.000000	Eidmanacris fusca
eidmanacris	3	1	1.000000
eidmanacris	4	3	1.000000	Eidmanacris melloi
eidmanacris	5	3	1.000000
eidmanacris	6	5	1.000000	Eidmanacris endophallica
eidmanacris	7	5	1.000000	Eidmanacris minuta
eidmanacris	8	0	1.000000
eidmanacris	9	8	1.000000	Eidmanacris bidentata
eidmanacris	10	8	1.000000
eidmanacris	11	10	1.000000	Eidmanacris putuhra
eidmanacris	12	10	1.000000
eidmanacris	13	12	1.000000
eidmanacris	14	13	1.000000	Eidmanacris tridentata
eidmanacris	15	13	1.000000
eidmanacris	16	15	1.000000	Eidmanacris simoesi
eidmanacris	17	15	1.000000	Eidmanacris eliethae
eidmanacris	18	12	1.000000
eidmanacris	19	18	1.000000	Eidmanacris papaveroi
eidmanacris	20	18	1.000000
eidmanacris	21	20	1.000000	Eidmanacris fontanettiae
eidmanacris	22	20	1.000000
eidmanacris	23	22	1.000000
eidmanacris	24	23	1.000000	Eidmanacris larvaeformis
eidmanacris	25	23	1.000000
eidmanacris	26	25	1.000000	Eidmanacris septentrionalis
eidmanacris	27	25	1.000000
eidmanacris	28	27	1.000000	Eidmanacris speluncae
eidmanacris	29	27	1.000000	Eidmanacris multispinosa
eidmanacris	30	22	1.000000
eidmanacris	31	30	1.000000
eidmanacris	32	31	1.000000
eidmanacris	33	32	1.000000	Eidmanacris dissimilis
eidmanacris	34	32	1.000000	Eidmanacris meridionalis
eidmanacris	35	31	1.000000
eidmanacris	36	35	1.000000	Eidmanacris alboannulata
eidmanacris	37	35	1.000000	Eidmanacris suassunai
eidmanacris	38	30	1.000000
eidmanacris	39	38	1.000000
eidmanacris	40	39	1.000000	Eidmanacris scopula
eidmanacris	41	39	1.000000	Eidmanacris desutterae
eidmanacris	42	38	1.000000
eidmanacris	43	42	1.000000
eidmanacris	44	43	1.000000	Eidmanacris corumbatai
eidmanacris	45	43	1.000000	Eidmanacris gigas
eidmanacris	46	42	1.000000
eidmanacris	47	46	1.000000
eidmanacris	48	47	1.000000	Eidmanacris caipira
eidmanacris	49	47	1.000000	Eidmanacris bernardii
eidmanacris	50	46	1.000000
eidmanacris	51	50	1.000000	Eidmanacris marmorata
eidmanacris	52	50	1.000000	Eidmanacris longa
eidmanacris	53	50	1.000000	Eidmanacris neomarmorata
