# Supplementary material for: Colonization of different biomes drove the diversification of the Neotropical Eidmanacris crickets (Insecta: Orthoptera: Grylloidea: Phalangopsidae)
Source: PLoS One. 2021 Jan 15;16(1):e0245325. doi: 10.1371/journal.pone.0245325 (PMC7810296; doi:10.1371/journal.pone.0245325)
Supplement: S3 File — (TAB) [file pone.0245325.s023.tab]

Scientific name	Longitude	Latitude
Eidmanacris fusca	-51.67617285	-29.24870314
Eidmanacris fusca	-49.60569416	-28.00385595
Eidmanacris fusca	-49.43036918	-26.92699195
Eidmanacris fusca	-48.73112025	-27.75665272
Eidmanacris melloi	-45.23565944	-23.22625024
Eidmanacris melloi	-45.96629937	-22.89551671
Eidmanacris endophallica	-42.93703926	-22.45554242
Eidmanacris minuta	-42.93703926	-22.45554242
Eidmanacris bidentata	-42.87314918	-20.77109922
Eidmanacris putuhra	-42.87512275	-20.77282307
Eidmanacris tridentata	-40.51143013	-20.27807891
Eidmanacris tridentata	-40.2952324	-20.1193809
Eidmanacris simoesi	-45.84746147	-24.14338087
Eidmanacris eliethae	-45.84746147	-24.14338087
Eidmanacris papaveroi	-40.5435631	-20.08456601
Eidmanacris fontanettiae	-40.32309923	-20.25095648
Eidmanacris larvaeformis	-43.71270793	-22.55493512
Eidmanacris larvaeformis	-44.83172172	-23.38470244
Eidmanacris larvaeformis	-44.75945086	-23.19173551
Eidmanacris larvaeformis	-43.69415851	-22.72449075
Eidmanacris larvaeformis	-42.10458809	-22.43849742
Eidmanacris larvaeformis	-42.46440521	-22.31777687
Eidmanacris septentrionalis	-40.4730407	-19.79352695
Eidmanacris septentrionalis	-39.34657607	-17.05117264
Eidmanacris septentrionalis	-39.08725209	-15.19410008
Eidmanacris septentrionalis	-39.5850891	-15.42471155
Eidmanacris speluncae	-43.34204698	-20.37375634
Eidmanacris speluncae	-43.52030659	-19.92779315
Eidmanacris speluncae	-44.25742195	-20.20531333
Eidmanacris speluncae	-43.62911852	-19.89493155
Eidmanacris multispinosa	-40.61636557	-20.03757129
Eidmanacris dissimilis	-46.50848715	-21.79714253
Eidmanacris dissimilis	-44.25603312	-20.18941339
Eidmanacris dissimilis	-45.25262796	-22.59983396
Eidmanacris dissimilis	-44.09299364	-19.56905121
Eidmanacris meridionalis	-51.79383925	-27.53007681
Eidmanacris meridionalis	-52.32595266	-27.14570793
Eidmanacris meridionalis	-52.05972864	-27.22526884
Eidmanacris meridionalis	-53.74178367	-25.38793738
Eidmanacris meridionalis	-54.59765612	-25.44280484
Eidmanacris alboannulata	-47.80392022	-22.3022025
Eidmanacris alboannulata	-48.39643366	-22.89528469
Eidmanacris alboannulata	-47.63614009	-22.69821049
Eidmanacris alboannulata	-45.94985779	-22.90340793
Eidmanacris alboannulata	-46.95525091	-23.26214454
Eidmanacris alboannulata	-45.27661635	-23.12813046
Eidmanacris suassunai	-52.17336197	-22.53143999
Eidmanacris suassunai	-48.40787147	-22.89253396
Eidmanacris scopula	-46.79920789	-11.64641737
Eidmanacris desutterae	-55.80568752	-20.46856113
Eidmanacris desutterae	-54.87773388	-22.29802807
Eidmanacris corumbatai	-47.50621799	-22.42967458
Eidmanacris corumbatai	-48.38866976	-22.87588137
Eidmanacris gigas	-48.96357621	-15.86237428
Eidmanacris caipira	-52.17336197	-22.53143999
Eidmanacris bernardii	-48.14215805	-14.15349004
Eidmanacris marmorata	-63.62782906	-16.92513701
Eidmanacris longa	-62.46716525	-18.04373249
Eidmanacris neomarmorata	-55.51812962	-15.19863288
